# Supplementary material for: Vibrio cholerae requires oxidative respiration through the bd-I and cbb3 oxidases for intestinal proliferation
Source: PLoS Pathog. 2022 May 2;18(5):e1010102. doi: 10.1371/journal.ppat.1010102 (PMC9109917; doi:10.1371/journal.ppat.1010102)
Supplement: S1 Table — (XLSX) [file ppat.1010102.s010.xlsx]

## Sheet: SNP Analysis Annotations
Alignment Strain	Chromosome	Name	Minimum	Maximum	Length	Change	Polymorphism Type	Locus	Protein
Ana4	1	A	1532419	1532419	1	G -> A	SNP (transition)	VC1492	Conserved Hypothetical Protein
bd-II 2B-1-1	2	CCAGAA	306404	306403	0	(ACCAGA)11 -> (ACCAGA)12	Insertion (tandem repeat)	VCA0283	Hypothetical Protein
bd-III 3-2-1? Large col	1		626770	626774	5	-GTCGA	Deletion	VC2301	ChrR; anti-sigma factor for SigE; transcriptional regulator
