# Supplementary material for: Vibrio cholerae requires oxidative respiration through the bd-I and cbb3 oxidases for intestinal proliferation
Source: PLoS Pathog. 2022 May 2;18(5):e1010102. doi: 10.1371/journal.ppat.1010102 (PMC9109917; doi:10.1371/journal.ppat.1010102)
Supplement: S2 Table — (XLSX) [file ppat.1010102.s011.xlsx]

## Sheet: Sheet1
Sequencing Pool	Target Locus Sequence Counts
	VC0838	VC1442	VC1844	VCA0872	VC1570
IP_1	16560	5896	13952	11529	7178
IP_2	47167	24594	44075	43971	32435
IP_3	60536	32368	51376	55351	42435
MP_1	62075	17503	3113	66325	32888
MP_2	56408	27681	5676	58797	30870
MP_3	63344	20741	4742	55125	38790
IP = Input Pool
MP = Mouse Output Pool
