# Supplementary material for: Vibrio cholerae requires oxidative respiration through the bd-I and cbb3 oxidases for intestinal proliferation
Source: PLoS Pathog. 2022 May 2;18(5):e1010102. doi: 10.1371/journal.ppat.1010102 (PMC9109917; doi:10.1371/journal.ppat.1010102)
Supplement: S3 Table — (XLSX) [file ppat.1010102.s012.xlsx]

## Sheet: Sheet1
Strain	Description	Reference
Vibrio cholerae
V. cholerae C6706 El Tor biotype (Wild type)	Wild type strain	Waters Lab Collection
V. cholerae ΔlacZ (VC2338)	ΔVC2338 Isogenic deletion strain	Lab Collection
V. cholerae ΔtoxT (VC0838)	ΔVC0838 Isogenic deletion strain	Waters Lab Collection
V. cholerae E7946 TND0195	ptac-TfoX ΔVC2417 ΔVC0766 ΔVC1807::Kan+	PMID: 28575400
V. cholerae E7946 TND0191	ΔVC2417 ΔVC0766 ΔVC1807::Spec+	PMID: 28575400
V. cholerae E7946 SAD030	Parent strain E7946	PMID: 28575400
V. cholerae E7946 SAD034	ΔVC1807::Kanr (50ug/mL)	PMID: 28575400
V. cholerae E7946 SAD033	ΔVC1807::Specr (200ug/mL)	PMID: 28575400
V. cholerae E7946 SAD530	ΔVC1807::Tmr (10ug/mL)	PMID: 28575400
V. cholerae C6706 pMMB-tfoX 1	Waters WT + Ankur SM10 strain pMMB-tfoX plasmid	This study
V. cholerae C6706 Δ501bp recJ Δ501bp xseA pMMB-tfoX 1	Waters Δ501bp recJ Δ501bp xseA + Ankur SM10 strain pMMB-tfoX plasmid	This study
Terminal oxidase mutant strains
pKAS32-derived isogenic deletion strains
V. cholerae Δcbb3	ΔVC1439-1442	This study
V. cholerae Δbd-I	ΔVC1844-43	This study
V. cholerae Δbd-II	ΔVCA0872-73	This study
V. cholerae Δbd-III	ΔVC1571-70	This study
V. cholerae Δbd-I Δbd-II Δbd-III	+cbb3 Strain	This study
V. cholerae Δcbb3 Δbd-II Δbd-III	+bd-I Strain	This study
V. cholerae Δcbb3 Δbd-I Δbd-III	+bd-II Strain	This study
V. cholerae Δcbb3 Δbd-I Δbd-II	+bd-III Strain	This study
V. cholerae Δcbb3 Δbd-I	+bd-II & + bd-III Strain	This study
V. cholerae Δbd-II Δbd-III	+cbb3 & bd-I Strain	This study
V. cholerae Δcbb3 Δbd-I Δbd-II Variant (+bd-IIIV)	+bd-IIIV Variant Strain	This study
MuGENT-derived knockout strains
V. cholerae Aero7	MuVC1442; MuVC1844-43; MuVCA0872-73; MuVC1571-70	This study
V. cholerae Mucbb3	MuVC1442	This study
V. cholerae Mubd I	MuVC1844-43	This study
V. cholerae Mubd II	MuVCA0872-73	This study
V. cholerae Mubd III	MuVC1571-70	This study
V. cholerae Mubd I Mubd II Mubd III	Mu+cbb3 Strain	This study
V. cholerae Mucbb3 Mubd II Mubd III	Mubd-I Strain	This study
V. cholerae Mucbb3 Mubd I Mubd III	Mu+bd-II Strain	This study
V. cholerae Mucbb3 Mubd I Mubd II	Mu+bd-III Strain	This study
Terminal reductase mutant strains
MuGENT-derived knockout strains
V. cholerae Ana4	MuVC2656; MuVCA0678; MuVC1692; MuVC1950	This study
V. cholerae MuFum	MuVC2656 (Fumarate reductase)	This study
V. cholerae MuNit	MuVCA0678 (Nitrate reductase)	This study
V. cholerae MuTMAO	MuVC1692 (TMAO reductase)	This study
V. cholerae MuDMSO	MuVC1950 (BSO reductase)	This study
V. cholerae MuNit MuTMAO MuDMSO	Mu+Fum Strain	This study
V. cholerae MuFum MuTMAO MuDMSO	Mu+Nit Strain	This study
V. cholerae MuFum MuNit MuDMSO	Mu+TMAO Strain	This study
V. cholerae MuFum MuNit MuTMAO	Mu+DMSO Strain	This study
Escherichia coli
E. coli MCH100λpir pKAS32 (empty vector)	Plasmid vector strain	Lab Collection
E. coli ET12567 ΔdapA	Conjugation vector strain; diaminopimelic acid auxotroph	PMID: 26166710
