# Supplementary material for: Vibrio cholerae requires oxidative respiration through the bd-I and cbb3 oxidases for intestinal proliferation
Source: PLoS Pathog. 2022 May 2;18(5):e1010102. doi: 10.1371/journal.ppat.1010102 (PMC9109917; doi:10.1371/journal.ppat.1010102)
Supplement: S4 Table — (XLSX) [file ppat.1010102.s013.xlsx]

## Sheet: Sheet1
	Primer Name	Primer Sequence (5' -> 3')	Description	Reference
MuGENT Construction Primers
MuGENT Construction Primers	AV MuGENT Mutant Seeking F	CAAGCCGCTTAAACTGAATTAGC	Common F oligo to detect all MuGENT inactivating mutations	This study
	AV xseA MuGENT 2Kb Up F	CATATTGCGGGGCACG	ΔrecJ introduction from TND0195; WT repair from Waters C6706 F	This study
	AV xseA MuGENT 2Kb Down R	TTCTGGCCGCTCCATTG	ΔrecJ introduction from TND0195; WT repair from Waters C6706 R	This study
	AV recJ MuGENT 2Kb Up F	TTAAAGTGAGAGGCGATTCTTTTAC	ΔxseA introduction from TND0195; WT repair from Waters C6706 F	This study
	AV recJ MuGENT 2Kb Up R	TTATTCAATTAGTTAGTATGCATGGGG	ΔxseA introduction from TND0195; WT repair from Waters C6706 R	This study
	AV DOG0223 xseA 501bp Confirming Primer R	AGGATGCTGTTTATCAAGCTTGTG	R to detect exoVII 501bp mutation in Vc – 449bp Fragment	PMID: 28575400
	AV VC2417 recJ 501bp Confirming Primer R	CAGTTGCAAACGCTCACAAAAC	R to detect recJ 501bp mutation in Vc – 550bp Fragment	This study
Terminal oxidase primers	AV VC1442 cbb3 Gene Inactivation Primer F	GTGGTGTTACGACGAAAGTCGTGTTGGAAGTAAAAGTGTA caagccgcttaaactgaattagcAACAAAACTACAACTATACCGTGGTC	F to create VC1442 knockout	This study
	AV VC1442 cbb3 Gene Inactivation Primer R	TGCCGTCTTGATAAGCCAAACG	R to create VC1442 knockout	This study
	AV VC1844 Gene Inactivating Primer F	GTTGCAACAACAAATTTTTTTTGTAGCAAAGTGTTATAGT caagccgcttaaactgaattagcGACACAAAGGAGTTACCATGATCG	F to create VC1844 knockout	This study
	AV VC1844 Gene Inactivating Primer R	AACGCCAGCGTTACCTAAAC	R to create VC1844 knockout	This study
	AV VC1843 Gene Inactivating Primer F	GTCTGTTCAGGATCAAGTCAACCGCCAAGTTGAAGCATAA caagccgcttaaactgaattagcGGTGGGTACTGATTGGTGTG	F to create VC1843 knockout	This study
	AV VC1843 Gene Inactivating Primer R	TATGGGCTGATGGAACCGAC	R to create VC1843 knockout	This study
	AV VCA0872 Gene Inactivating Primer F	CACTTCAAAAGCTGTGCTGAAATGCCTTCCAATTCTTGAT caagccgcttaaactgaattagcAATTATCGCGTTTGCAGTTCG	F to create VCA0872 knockout	This study
	AV VCA0872 Gene Inactivating Primer R	CTGGATGTCGCATCCCAC	R to create VCA0872 knockout	This study
	AV VCA0873 Gene Inactivating Primer F	TTATACGAGCATAAGTTGGCACAACAAGTACAATATTAGG caagccgcttaaactgaattagcGGCTGATCGGTGCATTGC	F to create VCA0873 knockout	This study
	AV VCA0873 Gene Inactivating Primer R	TCCAGCTCGAGCCTTCTG	R to create VCA0873 knockout	This study
	AV VC1571 Gene Inactivating Primer F	TAAAGATGGTGGTTAGTGTTAACCCCATCACTGGTTTGTT caagccgcttaaactgaattagcTCCAATTCGCTGCCAATATCAG	F to create VC1571 knockout	This study
	AV VC1571 Gene Inactivating Primer R	ACCATTATCGTCGTCACTCATG	R to create VC1571 knockout	This study
	AV VC1570 Gene Inactivating Primer F	ACCGCAAGTTTCACCAAGCTCTACAAAGGCCGCGTTATAA caagccgcttaaactgaattagcTTATGTACGCGGTGTTGGATG	F to create VC1570 knockout	This study
	AV VC1570 Gene Inactivating Primer R	GCACACGAATTTACGGTGATC	R to create VC1570 knockout	This study
	AV VC1442 cbb3 Conf Prmr New R	TGC GAA CAG CAC GAG AGA C	Mutant Verification Primer - 850bp Fragment	This study
	AV VC1844 bd I Conf Prmr New R	ATA GTG GCC ATA CTG TTG GG	Mutant Verification Primer - 1200bp Fragment	This study
	AV VC1843 bd I Conf Prmr New R	TAG CGT CAG CTT GCT TGA AG	Mutant Verification Primer - 1000bp Fragment	This study
	AV VCA0872 bd II Conf Prmr New R	CGA GCA ACG GTG ACT ATG AG	Mutant Verification Primer - 1500bp Fragment	This study
	AV VCA0873 bd II Conf Prmr New R	AAA TGG TAT GCG AGC GTG ATC	Mutant Verification Primer - 1350bp Fragment	This study
	AV VC1571 bd III Conf Prmr New R	CAC CAA GAT CTG CAC AGG AAT C	Mutant Verification Primer - 700bp Fragment	This study
	AV VC1570 bd III Conf Prmr New R	AGG AAA ACT AAA CCA ACG TTC TGC	Mutant Verification Primer - 625bp Fragment	This study
Terminal reductase primers	AV VC1950 BSO Gene Inactivating Primer F	TCTTCCAGCACCATGCCAAAGATATGGTTAGCCACTGAGT caagccgcttaaactgaattagcTAAAAGGCACTGGTATGGCTGCCGGTG	F to create VC1950 knockout	This study
	AV VC1950 BSO Gene Inactivating Primer R	AAAGCAGCAAGTCGGTTAAGAAC	R to create VC1950 knockout	This study
	AV VC1692 TMAO Gene Inactivating Primer F	AAAACACTCTTCAGATTTCGCTGAAGGCCACCACTAAGCA caagccgcttaaactgaattagcAAGGTGTCGCAACCACCAG	F to create VC1692 knockout	This study
	AV VC1692 TMAO Gene Inactivating Primer R	GCTGGCTTGAGGGATAACG	R to create VC1692 knockout	This study
	AV VC2656 Fumarate Gene Inactivating Primer F	TTGAAAACTCTAGGTACTGAAACGAACTCAGTCCATAAAA caagccgcttaaactgaattagcTCGCAGTCATCGGCGC	F to create VC2656 knockout	This study
	AV VC2656 Fumarate Gene Inactivating Primer R	CTGGGTTCAACATCGCG	R to create VC2656 knockout	This study
	AV VCA0678 Nitrate Gene Inactivating Primer F	CACTGGAAATACCTTTTCTGAACTCGAGGGTAATGTATAA caagccgcttaaactgaattagcCGGCGGTTGCAGGGATC	F to create VCA0678 knockout	This study
	AV VCA0678 Nitrate Gene Inactivating Primer R	GCTTAATACTTGGTCTGGGCTG	R to create VCA0678 knockout	This study
	AV VC1950 BSO Confirming Primer R	CGCCCGCCATACTCATATAG	Mutant Verification Primer - 500bp Fragment	This study
	AV VCA0678 Nitrate Conf Prmr New R	GAC ATC ACT TTG GTG TTT GGA TC	Mutant Verification Primer - 1200bp Fragment	This study
	AV VC1692 Conf Prmr 700bp	AGA CTG GTG CGT TTC ACA G	Mutant Verification Primer - 700 bp Fragment	This study
	AV VC2656 Fumarate Confirming Primer R	ACAGATAAATGGCAGACGTTCTTG	Mutant Verification Primer - 1000bp Fragment	This study
CoMPAS MASC-Primer Set
Multiplex Allele- Specific PCR Sequencing Primers	AV 6-48 MuGENT AmpSeq F	ACACTGACGACATGGTTCTACACAAGCCGCTTAAACTGAATTAGC	MuGENT Mutant Seeking Amplicon Sequencing Primer F	This study
	AV VC1442 AmpSeq 125R	TACGGTAGCAGAGACTTGGTCTCTAATTGAGCGGCAATCAAAAC	VC1442 Amplicon Sequencing Primer R 125bp	This study
	AV VC1844 AmpSeq 125R	TACGGTAGCAGAGACTTGGTCTTCCCTAGAGTGAGGGGAAC	VC1844 Amplicon Sequencing Primer R 125bp	This study
	AV VCA0872 AmpSeq 125R	TACGGTAGCAGAGACTTGGTCTAAATCGACTCCATGATAGCGAG	VCA0872 Amplicon Sequencing Primer R 125bp	This study
	AV VC1571 AmpSeq 125R	TACGGTAGCAGAGACTTGGTCTGTGTTCGTAAATAACGCCATTTG	VC1571 Amplicon Sequencing Primer R 125bp	This study
	AV VC0838 toxT AmpSeq 125F	ACACTGACGACATGGTTCTACAGTTCACTAAAATCTTACATTCTTGGTG	VC0838 toxT Amplicon Sequencing Primer F 125bp	This study
	AV VC0838 toxT AmpSeq 125R	TACGGTAGCAGAGACTTGGTCTACCATTTACCACTTCAGAAAGG	VC0838 toxT Amplicon Sequencing Primer R 125bp	This study
pKAS32 Mutant Construction Primers
Terminal oxidase pKAS32 primers	AV VC1844_43 1Kb Up F	gtggaattcccgggagagctGTGAAGGCCCAGCTGCAC	pKAS bd I Deletion Construct Upstream 1Kb Fragment	This study
	AV VC1844_43 1Kb Up R	tgagcgctccAGAACAACAATTACAATGTTAAAAAAACTATAACACTTTGC	pKAS bd I Deletion Construct Upstream 1Kb Fragment	This study
	AV VC1844_43 1Kb Dwn F	ttgttgttctGGAGCGCTCATTATGTGG	pKAS bd I Deletion Construct Downstream 1Kb Fragment	This study
	AV VC1844_43 1Kb Dwn R	tgcgcatgctagctatagttGTCACTGCAGTTTAACTCC	pKAS bd I Deletion Construct Downstream 1Kb Fragment	This study
	AV VC1844_43 Seq F 1Kb Up	TGTTCTTGAGCCATTTCTCATT	pKAS bd I Deletion Construct Sequencing Primer F	This study
	AV VC1844_43 Seq R 1Kb Dwn	CGTGCAATGTTTTCTTACCTAATGA	pKAS bd I Deletion Construct Sequencing Primer R	This study
	AV VC1844_43 >1Kb Up F (2)	TGGAAAAAGCGGGAGATTTAGC	pKAS bd I Genome Deletion Verification Primer F	This study
	AV VC1844_43 >1Kb Dwn R (2)	AAAGCGGTCTTCAAAGGTATC	pKAS bd I Genome Deletion Verification Primer R	This study
	AV VCA0872_73 1Kb Up F	gtggaattcccgggagagctTATGCTTACAATCTTGCAC	pKAS bd II Deletion Construct Upstream 1Kb Fragment	This study
	AV VCA0872_73 1Kb Up R	gcgaatacctCCATCGTAAGATGGCTTTAC	pKAS bd II Deletion Construct Upstream 1Kb Fragment	This study
	AV VCA0872_73 1Kb Dwn F	cttacgatggAGGTATTCGCATGTGGTATTTC	pKAS bd II Deletion Construct Downstream 1Kb Fragment	This study
	AV VCA0872_73 1Kb Dwn R	tgcgcatgctagctatagttTCAGCATGAGCAAATAGC	pKAS bd II Deletion Construct Downstream 1Kb Fragment	This study
	AV VCA0872_73 Seq F 1Kb Up	GCAGCATCCCGATCCAG	pKAS bd II Deletion Construct Sequencing Primer F	This study
	AV VCA0872_73 Seq R 1Kb Dwn	GTCACTAAGTGCTCGTTTTACTA	pKAS bd II Deletion Construct Sequencing Primer R	This study
	AV VCA0872_73 >1Kb Up F	TGGCAGCCAAACGCTAAG	pKAS bd II Genome Deletion Verification Primer F	This study
	AV VCA0872_73 >1Kb Dwn R	GTGAGTGATGAGAATGATGTGAAG	pKAS bd II Genome Deletion Verification Primer R	This study
	AV VC1570_71 1Kb Up F	gtggaattcccgggagagctGAGTTTGTGCTTGATAAAG	pKAS bd III Deletion Construct Upstream 1Kb Fragment	This study
	AV VC1570_71 1Kb Up R	gtagtaaaggCTCTTTTCCTCAAAAAATGAAAC	pKAS bd III Deletion Construct Upstream 1Kb Fragment	This study
	AV VC1570_71 1Kb Dwn F	aggaaaagagCCTTTACTACACTTGAATCCAAAC	pKAS bd III Deletion Construct Downstream 1Kb Fragment	This study
	AV VC1570_71 1Kb Dwn R	tgcgcatgctagctatagttAATTGCCGGCTTAGGTGTG	pKAS bd III Deletion Construct Downstream 1Kb Fragment	This study
	AV VC1570_71 Seq F 1Kb Up	TTATTATCACATTACTGCTGATTGC	pKAS bd III Deletion Construct Sequencing Primer F	This study
	AV VC1570_71 Seq R 1Kb Dwn	GCGATCCGCAATCAAAAG	pKAS bd III Deletion Construct Sequencing Primer R	This study
	AV VC1570_71 >1Kb Up F	GCCGCTTGTTTAATGTAGGC	pKAS bd III Genome Deletion Verification Primer F	This study
	AV VC1570_71 >1Kb Dwn R	GCAACCCCCAATACCATTCG	pKAS bd III Genome Deletion Verification Primer R	This study
	AV cbb3 1Kb Up F	gtggaattcccgggagagctGAGATCAATGCCGTGCCG	pKAS cbb3 Deletion Construct Upstream 1Kb Fragment	This study
	AV cbb3 1Kb Up R	tattagaatgGCTTCCAATGTTTAATTAACTACACTTTTAC	pKAS cbb3 Deletion Construct Upstream 1Kb Fragment	This study
	AV cbb3 1Kb Dwn F	cattggaagcCATTCTAATAACAGCCCC	pKAS cbb3 Deletion Construct Downstream 1Kb Fragment	This study
	AV cbb3 1Kb Dwn R	tgcgcatgctagctatagttTTGAGCTAATACATGGCTTAG	pKAS cbb3 Deletion Construct Downstream 1Kb Fragment	This study
	AV cbb3 Seq F 1Kb Up	GACTGGAATTCCGTCGAAC	pKAS cbb3 Deletion Construct Sequencing Primer F	This study
	AV cbb3 Seq R 1Kb Dwn	CGTTGGAGAAGAGGGGAAG	pKAS cbb3 Deletion Construct Sequencing Primer R	This study
	AV cbb3 >1Kb Up F (2)	GCATGCAAAAGCACAAGAC	pKAS cbb3 Genome Deletion Verification Primer F	This study
	AV cbb3 >1Kb Dwn R (2)	CAAGTATGTTTTCATGGCATCG	pKAS cbb3 Genome Deletion Verification Primer R	This study
	pKAS32 Multiple Cloning Site Seq Primer F	GCCTCTAAGGTTTTAAGTTT	pKAS32 specific sequencing primer	Lab Collection
	pKAS32 Multiple Cloning Site Seq Primer R	CTTTCAAGGTAGCGGTTACC	pKAS32 specific sequencing primer	Lab Collection
RT-qPCR Primer Sets
recA VC0543	recA qPCR F	GGGTAACCTCAAGCAATCCA	qPCR Primer	PMID: 32873763
	recA qPCR R	CCACTCTTCGCCTTCTTTG	qPCR Primer	PMID: 32873763
cbb3 VC1442	cbb3 qPCR F	ACAAGTGCCCTGTTTGCAAC	qPCR Primer	This study
	cbb3 qPCR F	AAGGTGATTGCAGCGGAAAC	qPCR Primer	This study
bd I VC1844	bd I qPCR F	AGTTTGTTCACACCGTTGCG	qPCR Primer	This study
	bd I qPCR F	TGATGCCGCAATCGCAAATG	qPCR Primer	This study
bd II VCA0872	bd II qPCR F	TGGTCACGCTTGTCAAAACG	qPCR Primer	This study
	bd II qPCR F	TGCATCCAACCGTTTGCAAC	qPCR Primer	This study
bd III VC1571	bd III qPCR F	TTGGTGTGATGCTGTTTGGC	qPCR Primer	This study
	bd III qPCR F	AGCACCAGAATCCAAAACGC	qPCR Primer	This study
