# Supplementary material for: Vibrio cholerae requires oxidative respiration through the bd-I and cbb3 oxidases for intestinal proliferation
Source: PLoS Pathog. 2022 May 2;18(5):e1010102. doi: 10.1371/journal.ppat.1010102 (PMC9109917; doi:10.1371/journal.ppat.1010102)
Supplement: S5 Table — (XLSX) [file ppat.1010102.s014.xlsx]

## Sheet: Sheet1
Oxidase Primary Subunit Sequence Identify Analysis
cbb3 VC1442 Oxidase Alignment - Sequence Comparison to C6706
Comparison Strain	Alignment Identity	Gaps	Protein Changes
V. cholerae El Tor str. N16961	1434/1434 (100%)	0 (0%)
V. cholerae El Tor str. E7946	1434/1434 (100%)	0 (0%)
V. cholerae El Tor str. 2010EL-1786 Haitian Isolate	1434/1434 (100%)	0 (0%)	S112A
V. cholerae Classical O395	1429/1434 (99%)	0 (0%)
V. vulnificus str. FORC_054	1190/1437 (83%)	6 (0%)
V. parahaemolyticus str. RMID2210633	1192/1435 (83%)	2 (0%)
V. mimicus str. SCCF01	1306/1436 (91%)	4 0%)
V. campbellii str. ATCC BAA-1116	1141/1420 (80%)	10 (0%)
bd-I VC1844 Oxidase Alignment - Sequence Comparison to C6706
Comparison Strain	Alignment Identity	Gaps	Protein Changes
V. cholerae El Tor str. N16961	1626/1626 (100%)	0 (0%)
V. cholerae El Tor str. E7946	1626/1626 (100%)	0 (0%)
V. cholerae El Tor str. 2010EL-1786 Haitian Isolate	1626/1626 (100%)	0 (0%)
V. cholerae Classical O395	1626/1626 (100%)	0 (0%)
V. vulnificus str. FORC_054	1296/1629 (80%)	24 (1%)
V. parahaemolyticus str. RMID2210633	1305/1626 (80%)	0 (0%)
V. mimicus str. SCCF01	1413/1626 (87%)	0 (0%)
V. campbellii str. ATCC BAA-1116	1283/1617 (79%)	0 (0%)
bd-II VCA0872 Oxidase Alignment - Sequence Comparison to C6706
Comparison Strain	Alignment Identity	Gaps	Protein Changes
V. cholerae El Tor str. N16961	1593/1593 (100%)	0 (0%)
V. cholerae El Tor str. E7946	1593/1593 (100%)	0 (0%)
V. cholerae El Tor str. 2010EL-1786 Haitian Isolate	1593/1593 (100%)	0 (0%)
V. cholerae Classical O395	1593/1593 (100%)	0 (0%)
V. vulnificus str. FORC_054	No Similarity Found
V. parahaemolyticus str. RMID2210633	No Similarity Found
V. mimicus str. SCCF01	No Similarity Found
V. campbellii str. ATCC BAA-1116	No Similarity Found
bd-III VC1571 Oxidase Alignment - Sequence Comparison to C6706
Comparison Strain	Alignment Identity	Gaps	Protein Changes
V. cholerae El Tor str. N16961	1338/1338 (100%)	0 (0%)
V. cholerae El Tor str. E7946	1338/1338 (100%)	0 (0%)
V. cholerae El Tor str. 2010EL-1786 Haitian Isolate	1337/1338 (99%)	0 (0%)	A226T
V. cholerae Classical O395	1311/1338 (98%)	0 (0%)	R341H; V342L; A390S
V. vulnificus str. FORC_054	No Similarity Found
V. parahaemolyticus str. RMID2210633	No Similarity Found
V. mimicus str. SCCF01	No Similarity Found
V. campbellii str. ATCC BAA-1116	No Similarity Found
